# Supplementary material for: GmANKTM21 Positively Regulates Drought Tolerance and Enhanced Stomatal Response through the MAPK Signaling Pathway in Soybean
Source: Int J Mol Sci. 2024 Jun 26;25(13):6972. doi: 10.3390/ijms25136972 (PMC11241039; doi:10.3390/ijms25136972)
Supplement: Supplementary file 1 [file ijms-25-06972-s001.zip]

Archive with 1 entries (1 files):
- ijms-3029266-supplementary.pdf
